# Supplementary material for: Silencing of multiple target genes via ingestion of dsRNA and PMRi affects development and survival in Helicoverpa armigera
Source: Sci Rep. 2022 Jun 21;12:10405. doi: 10.1038/s41598-022-14667-z (PMC9213516; doi:10.1038/s41598-022-14667-z)
Supplement: Supplementary file 3 — Supplementary Information 3. [file 41598_2022_14667_MOESM3_ESM.xlsx]

## Sheet: Figure 2
A. Dose Optimization								B. Relative transcript level
	5 µg	10 µg	15 µg	20 µg				ds-AchE	5 µg	10 µg	15 µg	20 µg
ds-AchE	86	76.3333	53.33	40				R1	0.544	0.364	0.0983	0.0925
ds-egfp	96	93	96	93.33				R2	0.403	0.294	0.124	0.0854
								R3	0.45	0.488	0.222	0.0975
								Mean	0.465667	0.382	0.1481	0.0918
								STDEV	0.0717937	0.0982446	0.0652766	0.0060803
								ds-egfp	5 µg	10 µg	15 µg	20 µg
								R1	0.815	0.9668	0.942	0.915
								R2	0.862	0.915	0.839	0.9454
C. Larval survival rate								R3	0.965	0.883	0.8924	1.037
Larval Stages	L1	L2	L3	L4	L5			Mean	0.880667	0.9216	0.891133	0.9658
ds-AchE	40	63	70	86	93			STDEV	0.0767224	0.0422881	0.0515117	0.0635069
ds-egfp	93.33	88	93	91	96
								Data used for graph
								Mean Value					STDEV
									5 µg	10 µg	15 µg	20 µg	5 µg	10 µg	15 µg	20 µg
								ds-AchE	0.465667	0.382	0.1481	0.0918	0.081132	0.0813553	0.0613553	0.0345121
								ds-egfp	0.880667	0.9216	0.891667	0.9658	0.0767224	0.0422881	0.0515117	0.0635069

## Sheet: Figure 3
Graph data using Mean and STDEV
	Mean Value					STDEV						Real time data
	Day 2	Day 4	Day 6	Day 8	Day 10							ds-vAA	Day 2	Day 4	Day 6	Day 8	Day 10		ds-egfp	Day 2	Day 4	Day 6	Day 8	Day 10
ds-vAA	0.4831	0.0907	0.114667	0.165167	0.110533	0.103071	0.0340013	0.0428823	0.0587811	0.0560967		R1	0.5183	0.1383	0.168	0.2357	0.187		R1	0.987	0.9805	0.982	0.984	0.719
ds-egfp	0.88	0.957833	0.890333	0.918333	0.879	0.0942562	0.0338387	0.0824958	0.0643135	0.102668		R2	0.588	0.0728	0.113	0.168	0.0906		R2	0.91	0.91	0.907	0.94	0.858
	Mean Value					STDEV						R3	0.343	0.061	0.063	0.0918	0.054		R3	0.76	0.983	0.782	0.831	0.97
	Day 2	Day 4	Day 6	Day 8	Day 10							Mean	0.4831	0.0907	0.114667	0.165167	0.110533		Mean	0.885667	0.957833	0.890333	0.918333	0.849
ds-AchE	0.488333	0.109167	0.1261	0.1114	0.05597	0.0857529	0.0596662	0.0673592	0.0511565	0.0279594		S.D	0.103071	0.0340013	0.0428823	0.0587811	0.0560967		S.D	0.0942562	0.0338387	0.0824958	0.0643135	0.102668
ds-egfp	0.924667	0.953833	0.919733	0.871667	0.917967	0.0507631	0.112367	0.058697	0.0651375	0.0773029
	Mean Value					STDEV
	Day 2	Day 4	Day 6	Day 8	Day 10							ds-AchE	Day 2	Day 4	Day 6	Day 8	Day 10		ds-egfp	Day 2	Day 4	Day 6	Day 8	Day 10
ds-EcR	0.309667	0.112067	0.1427	0.193667	0.106333	0.0990668	0.0521887	0.0799683	0.0637722	0.0556317		R1	0.592	0.1915	0.0961	0.0572	0.0654		R1	0.984	0.9605	0.974	0.784	0.8419
ds-egfp	0.918333	0.907633	0.939957	0.943833	0.912767	0.0643135	0.0968019	0.160567	0.109437	0.0678607		R2	0.491	0.052	0.0628	0.18	0.018		R2	0.93	1.088	0.947	0.94	0.888
												R3	0.382	0.084	0.2194	0.097	0.08451		R3	0.86	0.813	0.8382	0.891	1.024
												Mean	0.488333	0.109167	0.1261	0.1114	0.05597		Mean	0.924667	0.953833	0.919733	0.871667	0.917967
												S.D	0.0857529	0.0596662	0.0673592	0.0511565	0.0279594		S.D	0.0507631	0.112367	0.058697	0.0651375	0.0773029
												ds-EcR	Day 2	Day 4	Day 6	Day 8	Day 10		ds-egfp	Day 2	Day 4	Day 6	Day 8	Day 10
												R1	0.447	0.185	0.0945	0.274	0.185		R1	0.974	0.9119	1.14987	0.9205	0.8719
												R2	0.217	0.0658	0.2554	0.118	0.068		R2	0.94	0.787	0.91	1.088	0.858
												R3	0.265	0.0854	0.0782	0.189	0.066		R3	0.841	1.024	0.76	0.823	1.0084
												Mean	0.309667	0.112067	0.1427	0.193667	0.106333		Mean	0.918333	0.907633	0.939957	0.943833	0.912767
												S.D	0.0990668	0.0521887	0.0799683	0.0637722	0.0556317		S.D	0.0643135	0.0968019	0.160567	0.109437	0.0678607

## Sheet: Figure 4
		Graph Data
			Mean Value					STDEV
			Day 2	Day 4	Day 6	Day 8	Day 10
		ds-vAA	14	40	55.4967	63.2567	72.15	4.58258	3.60555	8.37966	6.65001	8.38032
		ds-AchE	8.88	32.2	54.39	58.8533	74.37	5.08666	5.08996	10.1733	6.97119	6.93195
		ds-Ec-R	11.1013	25.53	41.07	57.72	64.2	3.84631	5.08666	7.69031	5.08666	7.20625
		ds-egfp	5.52	11	16.6	16.6	16.6	5.04749	6.8695	3.33113	3.33113	3.33113
	Mortality Data
	ds-AchE	Day 2	Day 4	Day 6	Day 8	Day 10			ds-vAA	Day 2	Day 4	Day 6	Day 8	Day 10
	R1	9.99	33.33	56.61	66.67	79.92			R1	18	43	63.27	69.9	79.92
	R2	13.32	36.63	63.27	53.28	66.6			R2	9	36	56.6	63.27	73.26
	R3	3.33	26.64	43.29	56.61	76.59			R3	15	41	46.62	56.6	63.27
	Mean	8.88	32.2	54.39	58.8533	74.37			Mean	14	40	55.4967	63.2567	72.15
	STDEV	5.08666	5.08996	10.1733	6.97119	6.93195			STDEV	4.58258	3.60555	8.37966	6.65001	8.38032
	ds-Ec-R	Day 2	Day 4	Day 6	Day 8	Day 10			ds-egfp	Day 2	Day 4	Day 6	Day 8	Day 10
	R1	13.324	26.64	49.95	63.27	66.6			R1	0	3.3	13.32	13.32	13.32
	R2	13.32	29.97	36.63	56.61	69.9			R2	9.9	16.5	16.5	16.5	16.5
	R3	6.66	19.98	36.63	53.28	56.1			R3	6.66	13.2	19.98	19.98	19.98
	Mean	11.1013	25.53	41.07	57.72	64.2			Mean	5.52	11	16.6	16.6	16.6
	STDEV	3.84631	5.08666	7.69031	5.08666	7.20625			STDEV	5.04749	6.8695	3.33113	3.33113	3.33113

## Sheet: Figure 7
Larval Mortality						Leaf Area Consumed							Larval Weight
	4 Day old	6 Day old	8 Day old	10 Day old		4 Day old							4Day old
EV	16	13	16	18		EV	TRV-vAA	TRV-AchE	TRV-EcR				EV	TRV-vAA	TRV-AchE	TRV-EcR
TRV-vAA	11	16	26	42		3.9823	3.655	3.5936	3.797				19.9722	18.4583	21.7917	18.7315
TRV-AchE	14	18	22	48		6 Day old							6 Day old
TRV-EcR	11	13	26	46		EV	TRV-vAA	TRV-AchE	TRV-EcR				EV	TRV-vAA	TRV-AchE	TRV-EcR
						3.76	2.87	2.565	2.43				25.8056	13.6944	12.8056	14.1543
						8 Day old							8 Day old
						EV	TRV-vAA	TRV-AchE	TRV-EcR				EV	TRV-vAA	TRV-AchE	TRV-EcR
						3.9692	1.34	1.232	1.546				19.6944	9.52778	8.91667	9.15432
						10 Day old							10 Day old
						EV	TRV-vAA	TRV-AchE	TRV-EcR				EV	TRV-vAA	TRV-AchE	TRV-EcR
						3.68	0.456	0.464	0.342				18.1795	5.91667	4.47222	4.93981

## Sheet: Figure 9
A. Average Larval Weight
Larval weight after 10 days feeding (Graph)							Larval Weight Raw Data
	TRV-vAA	TRV-AchE	TRV-EcR	EV				TRV-vAA	TRV-AchE	TRV-EcR	EV
Mean	33.4833	19.7067	29.4	57.2067			R1	39.98	16.12	30.58	62.26
STDEV	6.58158	3.89495	6.54033	5.21706			R2	26.82	23.85	22.35	57.52
							R3	33.65	19.15	35.27	51.84
							Mean	33.4833	19.7067	29.4	57.2067
							STDEV	6.58158	3.89495	6.54033	5.21706
B. Average Larval Mortality
Larval Mortality after 10 days feeding (Graph)							Larval Mortality Raw Data
	TRV-vAA	TRV-AchE	TRV-EcR	EV				TRV-vAA	TRV-AchE	TRV-EcR	EV
Mean	58.8367	67.3133	47.4533	15.4			R1	66.63	69.9	56.14	19.8
STDEV	6.95276	10.1308	8.30143	3.81051			R2	56.61	56.14	46.62	13.2
							R3	53.27	75.9	39.6	13.2
							Mean	58.8367	67.3133	47.4533	15.4
							STDEV	6.95276	10.1308	8.30143	3.81051
C. Transcript Level
Graph Data Using Mean and STDEV
Mean Value
	Day 2	Day 4	Day 6	Day 8	Day 10
TRV-vAA	0.76	0.493333	0.43	0.32	0.12
TRV-AchE	0.658667	0.333667	0.217	0.181333	0.095
TRV-EcR	0.824667	0.487667	0.387333	0.332333	0.0845
EV	0.983	0.948667	0.962	0.890667	0.9155
STDEV
	Day 2	Day 4	Day 6	Day 8	Day 10
TRV-vAA	0.111355	0.0763763	0.0964365	0.0608276	0.0522015
TRV-AchE	0.0520032	0.0822456	0.0687677	0.0446132	0.0331512
TRV-EcR	0.0459384	0.0688791	0.0792233	0.0861994	0.0325009
EV	0.0461844	0.046694	0.0321403	0.0400541	0.0450749
Real Time Data
TRV-vAA	Day 2	Day 4	Day 6	Day 8	Day 10
R1	0.64	0.41	0.36	0.35	0.18
R2	0.86	0.51	0.54	0.25	0.085
R3	0.78	0.56	0.39	0.36	0.095
Mean	0.76	0.493333	0.43	0.32	0.12
STDEV	0.111355	0.0763763	0.0964365	0.0608276	0.0522015
TRV-AchE	Day 2	Day 4	Day 6	Day 8	Day 10
R1	0.673	0.398	0.145	0.224	0.085
R2	0.601	0.362	0.282	0.135	0.068
R3	0.702	0.241	0.224	0.185	0.132
Mean	0.658667	0.333667	0.217	0.181333	0.095
STDEV	0.0520032	0.0822456	0.0687677	0.0446132	0.0331512
TRV-EcR	Day 2	Day 4	Day 6	Day 8	Day 10
R1	0.814	0.426	0.472	0.238	0.0531
R2	0.875	0.562	0.375	0.352	0.0824
R3	0.785	0.475	0.315	0.407	0.118
Mean	0.824667	0.487667	0.387333	0.332333	0.0845
STDEV	0.0459384	0.0688791	0.0792233	0.0861994	0.0325009
EV	Day 2	Day 4	Day 6	Day 8	Day 10
R1	1.034	0.985	0.925	0.855	0.962
R2	0.971	0.965	0.978	0.883	0.9125
R3	0.944	0.896	0.983	0.934	0.872
Mean	0.983	0.948667	0.962	0.890667	0.9155
STDEV	0.0461844	0.046694	0.0321403	0.0400541	0.0450749
